# Supplementary material for: Landscape and Regional Environmental Analysis of the Spatial Distribution of Hantavirus Human Cases in Europe
Source: Front Public Health. 2015 Mar 31;3:54. doi: 10.3389/fpubh.2015.00054 (PMC4379737; doi:10.3389/fpubh.2015.00054)
Supplement: Supplementary file 1 [file Table_1.XLSX]

## Sheet: Logit per European ecoregions
	DMEER1 - Southern temperate Atlantic						DMEER2 - Western European broadleaf forest						DMEER3 - Northern temperate Atlantic						DMEER84- Scandinavian coastal coniferous forest						DMEER5 - Scandinavian montane birch forest and grassland						DMEER56- Sarmatic mixed forest						DMEER7 - Scandinavian and Russian taïga
	Univariate model		Complete model		Step model		Univariate model		Complete model		Step model		Univariate model		Complete model		Step model		Univariate model		Complete model		Step model		Univariate model		Complete model		Step model		Univariate model		Complete model		Step model		Univariate model		Complete model		Step model
	Estimate	P-value	Estimate	P-value	Estimate	P-value	Estimate	P-value	Estimate	P-value	Estimate	P-value	Estimate	P-value	Estimate	P-value	Estimate	P-value	Estimate	P-value	Estimate	P-value	Estimate	P-value	Estimate	P-value	Estimate	P-value	Estimate	P-value	Estimate	P-value	Estimate	P-value	Estimate	P-value	Estimate	P-value	Estimate	P-value	Estimate	P-value
Intercept			12.4035	*	5.40263	.			10.1572	.	11.1619	***			-53.5423	**	-49.0165	**			-13.8637		-19.0402	**			7.00234		7.81105	.			3.18267		4.41354				-8.48857	***	-8.09593	***
Annual_pp	-0.0007275		-0.0003757		-0.594785	***	0.0053208	***	0.0057512	***	0.0057583	***	0.04929	***	0.033063	.	0.027437	.	-0.0011552		0.001948				-0.0005844	*	0.0008049				0.0042868	***	0.0067684	***	0.006229	***	0.0054216	***	0.0028438	***	0.0027592	***
MAX_summer	-0.31453	***	-0.674302	***	-1.90788	***	-0.57109	***	-0.726049	***	-0.716657	***	1.4842	***	1.23379	*	1.39175	**	-0.163		-0.74357				0.1593		-0.111684				-0.5419	*	-0.56255	***	-0.554865	***	0.72655	***	0.521872	***	0.528037	***
min_winter	-2.2637	***	-1.94058	***			-0.2345	***	0.837972	***	0.833817	***	0.4508		1.01412				-0.4146		-2.40111	**	-1.63124	*	-0.10989	**	-0.139211				-0.38092	***	-0.892062	***	-0.889487	***	0.16987	***	-0.0257166
EVI	-0.004313	**	-0.0036317				0.006521	***	0.0008307				-0.002762		0.001588				0.001512		-0.004255				-0.005373		-0.009412	.	-0.008797	*	-0.003039	*	-0.0035387		-0.0050228	*	0.002115	**	-0.0041452	***	-0.0051386	***
Green_days	-0.01235	***	0.0091134	.	0.0074508	.	-0.019241	***	-0.0151101	**	-0.0151578	***	0.008592		0.005476				-0.01152		0.159126	*	0.11089	*	-0.0001754		0.0165299				-0.006433	.	0.0075768		0.0103268		0.038937	***	0.0111252	*	0.0130314	**
SWI	0.061976	***	0.0278406	***	0.0301385	***	0.025505	**	0.0167233	*	0.0165421	*	-0.018905		-0.031159	.	-0.037553	*	0.001848		-0.028249	.	-0.02833	*	0.010562	**	0.0076714		0.008891	*	-0.001247		-0.002623				-0.01951	***	-0.0040591
Population_index	0.0023962	***	0.0031902	**	0.0036773	***	-0.015355	***	-0.0135064	.	-0.0139252	*	-0.0008093		-0.011408	.	-0.008144		0.01352		0.052744				-0.1858	.	-0.0628406				0.006129	.	0.0073432				0.014362	***	0.0019394
Forest	0.006						0.027	***					0.036	***					0.025						0.014						-0.001						0.002
Conifer	-0.14742	***	-0.162649	**	-0.159722	**	0.0003462		-0.07511	***	-0.0760813	***	0.05496	***	0.016189				-0.01071		0.035001				0.021224	*	0.034883	*	0.026702	*	-0.006158		-0.003927				-0.005173	**	-0.0048095
Broad_leaf	0.016648	**	0.0083156				0.03272	***	0.0282236	***	0.029858	***	-0.1244		-0.30124	.	-0.316824	*	0.06789	**	0.098769		0.10045	.	-0.0004371		0.0222274				0.02887	*	-0.0329913				-0.07348	***	-0.0074438
Mixed_forest	0.04785	***	0.0656703	.	0.0521819		0.040066	***	-0.0071668				0.06788	**	0.009292				0.03274		-0.878084		-0.72214		0.01314		-0.0515713				0.09202	***	0.0573879	*	0.054878	*	0.015818	***	0.0249638	***	0.0285374	***
Ecotone	0.298	***	0.210525	***	0.239869	***	0.20856	***	0.177469	*	0.167268	*	0.36363	***	0.191284		0.236367	*	0.4147		0.972075		1.19893	*	0.1008		0.174912				0.16915	***	0.140725	*	0.175827	***	0.43472	***	0.276033	***	0.291617	***
Contiguity	1.4196	***	1.14755		1.29472	.	3.6912	***	2.81658	***	2.60493	***	1.7909	.	0.177377				1.334		-1.40789				-0.2353		-1.47085				-0.5614		-0.826338		-1.09057	.	0.6448	***	0.330363
AIC			771.27		767.68				824.83		821.26				191.69		181.67				63.107		53.836				223.51		214.05				561.17		556.17				3083.9		3076.5
AUC			0.936 ± 0.006		0.934 ± 0.007				0.872 ± 0.013		0.872 ± 0.013				0.829 ± 0.040		0.825 ± 0.042				0.914 ± 0.041		0.890 ± 0.044				0.726 ± 0.042		0.688 ± 0.042				0.840 ± 0.023		0.834 ± 0.023				0.773 ± 0.009		0.772 ± 0.009
VIF			ok		ok				ok		ok				ok		ok				min_winter=19.225		min_winter=10.457				ok		ok				ok		ok				ok		ok
Number of abs.	1820						1175						349						49						130						911						1393
Number of pres.	218						210						31						13						55						118						1286
Significant at
. 0.1
* 0.05
** 0.01
*** 0.001
step = model selected by stepwise procedure

## Sheet: Logit per countries
	France						Belgium						Netherlands						Norway						Sweden						Finland
	Univariate model		Complete model		Step model		Univariate model		Complete model		Step model		Univariate model		Complete model		Step model		Univariate model		Complete model		Step model		Univariate model		Complete model		Step model		Univariate model		Complete model		Step model
	Estimate	P-value	Estimate	P-value	Estimate	P-value	Estimate	P-value	Estimate	P-value	Estimate	P-value	Estimate	P-value	Estimate	P-value	Estimate	P-value	Estimate	P-value	Estimate	P-value	Estimate	P-value	Estimate	P-value	Estimate	P-value	Estimate	P-value	Estimate	P-value	Estimate	P-value	Estimate	P-value
Intercept			-17.97	***	-17.88	***			-15.7287		0.503748				7.50502		-3.21275	***			0.3163		-6.28041	***			-5.7226	.	-5.59523	.			-21.14	***	-18.9334	***
Annual_pp	0.000584		-0.002758	***	-0.002762	***	0.007191	***	0.009524	.	0.004979	**	-0.01383		-0.025272				-0.001318	***	-0.000173				-0.0034242	***	0.00318	**	0.003196	**	0.021107	***	0.007638	**	0.007327	**
MAX_summer	-0.17179	***	-0.2212	***	-0.2233	***	0.1539		0.370207				0.4298		0.395653				0.3419	***	0.2204	*	0.28184	***	-0.35504	***	0.282778	**	0.304283	**	1.0845	***	0.7572	***	0.729474	***
min_winter	-0.23792	***	-0.3171	***	-0.3155	***	-0.9419	***	0.526128				0.01374		-0.216933				-0.11401	***	-0.1002	.	-0.12851	***	-0.18922	***	-0.267322	***	-0.267333	***	0.3694	***	-0.03709
EVI	0.004629	***	0.01288	***	0.01291	***	0.002243		-0.00368		-0.005742	*	0.001977		0.002606				0.001595		-0.003673				-0.0072425	***	-0.005628	***	-0.005684	***	0.01582	***	0.0007831
Green_days	0.003994	.	0.0006051				0.006146	.	0.003647				-0.005109		-0.003418				-0.004463		-0.004752				-0.001596		0.002384				-0.01232	***	0.007123	***	0.007134	***
SWI	0.02223	***	0.02737	***	0.02743	***	0.031312	***	0.024016	*	0.017947	*	-0.008915		-0.0231				0.00511	**	-8.316e-05				0.011555	***	-0.005721	*	-0.005697	*	-0.044059	***	-0.01026	.	-0.009565	**
Population_index	-4.548e-05		0.002402	.	0.002427	.	-0.005215	*	0.004038				4.749e-06		0.002182				0.029969	***	0.0178				0.00643	**	0.006436	.	0.00819	**	0.66629	***	0.04769
Conifer	-0.009927		-0.04871	***	-0.04882	***	0.0004187		-0.062289	*	-0.078332	**	0.03487		0.052371				0.026956	***	0.01764	*			0.01192	***	0.012484	*	0.012884	*	0.005808	*	0.002398
Broad_leaf	0.044626	***	0.02802	***	0.02806	***	0.19846	***	0.097991	**	0.104433	**	-0.5256		-0.490285		-0.62142		-0.012655	.	0.0167				-0.14102	***	-0.014031				-0.10614	***	0.02792	.	0.026733	*
Mixed_forest	-0.009972		-0.03689	*	-0.03665	*	0.06507	***	0.010053				0.05303		0.101547		0.08068	.	0.09882	**	0.08096	.	0.08862	*	0.03967	**	0.023968		0.024179		0.016353	***	0.02083	**	0.019659	***
Ecotone	0.16469	***	0.2303	***	0.2311	***	0.11862	**	0.093582		0.109601	.	0.0463		-0.314326				0.50852	***	0.2092	*	0.29099	**	-0.01711		0.051701				1.48496	***	0.8902	***	0.938656	***
Contiguity	2.9093	***	2.028	**	2.027	**	3.4533	***	2.08954	.	2.09284	*	0.5465		-1.04291				1.3845	**	-0.7515				1.1687	***	0.711025	.	0.651288		0.92	***	0.3488		0.453106
AIC			1484.9		1484				448.86		444.18				113.45		96.873				479.09		471.38				1476.9		1473.6				1768.3		1762.6
AUC			0.846 ± 0.010		0.846 ± 0.010				0.798 ± 0.023		0.785 ± 0.24				0.758 ± 0.054		0.663 ± 0.073				0.781 ± 0.023		0.772 ± 0.024				0.795 ± 0.012		0.793 ± 0.012				0.855 ± 0.009		0.854 ± 0.009
VIF			ok		ok				min_winter = 12.95		ok				ok		ok				ok		ok				ok		ok				min.winter = 15.44		ok
Number of abs.	3316						207						325						226						1458						893
Number of pres	261						187						11						180						352						942
Significant at
. 0.1
* 0.05
** 0.01
*** 0.001
step = model selected by stepwise procedure

## Sheet: Random intercepts and slopes
Ward clustering on annual temperature range and mean annual temperature
	Univariate logit		Random intercepts			Random slopes
	P-value	Sign	P-value	Sign	ANOVA	P-value	Sign	ANOVA
annual pp	***	-	***	+	X
MAX_Summer		-
min_winter	***	-	***	-	X	**	-
EVI	***	-	***	-		***	-
SWI	***	+	**	+	X	***	-
population_index	***	-	***	+	(X)			X
conifer	***	+	***	-	(X)			X
broad_leaf	***	-	***	+	(X)			X
mixed_forest	***	+	***	+	(X)			X
ecotone	***	+	***	+	(X)	***	+	X
contiguity	***	+				**	+	X
Ward50_annual pp	***	-				*	-
Ward50_MAX_Summer	***	-	***	-	X
Ward50_min_winter	***	-	***	-	(X)	***	-	X
Ward50_EVI	***	-	***	-		***	-	X
Ward50_SWI	***	+	***	+	X
Ward50_population_index	***	-	**	-	X	**	-
Ward50_conifer	***	+	***	+	X
Ward50_broad_leaf	***	-
Ward50_mixed_forest	***	+	***	+	X	***	+	(X)
Ward50_ecotone	***	-
Ward50_contiguity	***	+	***	+	X	***	+	(X)
ICC	0.568506
